# Supplementary material for: Serum autotaxin is a prognostic indicator of liver-related events in patients with non-alcoholic fatty liver disease
Source: Commun Med (Lond). 2024 Apr 16;4:73. doi: 10.1038/s43856-024-00499-7 (PMC11021564; doi:10.1038/s43856-024-00499-7)
Supplement: Supplementary file 3 — Supplementary Data 1 [file 43856_2024_499_MOESM3_ESM.xlsx]

## Sheet: cohort data
No	gender	age	BMI	DM	HT	DL	Fibrosis Stage	advanced_fibrosis	ATX	death	Observation_date	LRE	LRE_date
1	1	-30	25.5102	0	0	0	0	0	0.687	0	9.83333	0	9.83333
2	1	30-39	27.1433	0	0	1	0	0	0.608	0	16.6667	0	16.6667
3	1	30-39	20.9343	0	0	0	0	0	0.552	0	24.4167	0	24.4167
4	1	-30	24.0238	0	0	0	0	0	0.611	0	18.1667	0	18.1667
5	0	50-59	29.2195	0	0	1	0	0	0.949	0	15.4167	0	15.4167
6	0	60-69	24.7768	1	0	1	1	0	0.65	0	15.5	0	15.5
7	1	-30	33.1961	0	0	1	1	0	0.503	0	1.66667	0	1.66667
8	0	60-69	25.8322	0	0	1	1	0	1.18	0	14.5833	0	14.5833
9	1	60-69	21.83	0	0	1	0	0	0.573	0	1.41667	0	1.41667
10	1	40-49	23.6203	0	1	1	0	0	0.445	0	14.5	0	14.5
11	0	30-39	35.5469	1	0	0	0	0	0.962	0	14.4167	0	14.4167
12	0	30-39	21.501	0	0	1	0	0	0.586	0	8.83333	0	8.83333
13	1	50-59	23.0469	1	0	0	1	0	0.721	0	19.5833	0	19.5833
14	1	30-39	24.2288	0	0	1	1	0	0.529	0	10.5	0	10.5
15	0	60-69	19.2234	1	1	1	1	0	0.709	0	18.8333	0	18.8333
16	0	70-	25.3183	0	1	1	1	0	0.884	0	8.41667	0	8.41667
17	0	70-	31.9311	0	1	1	1	0	1.077	0	17	0	17
18	0	60-69	21.867	0	0	1	2	0	0.868	1	11	1	10.8333
19	1	30-39	30.2737	1	0	0	2	0	1.508	0	15.3333	1	12.8333
20	0	60-69	31.1247	0	0	0	2	0	0.646	0	13.0833	0	13.0833
21	1	60-69	27.3226	0	1	0	2	0	0.626	0	4	0	4
22	1	-30	22.4913	0	0	0	1	0	0.622	0	2.16667	0	2.16667
23	0	50-59	22.2656	1	1	1	1	0	0.778	0	5.91667	0	5.91667
24	1	40-49	23.9838	0	0	0	1	0	0.462	0	3.16667	0	3.16667
25	1	-30	25.3815	1	0	1	1	0	0.597	0	13.75	0	13.75
26	1	50-59	26.2188	1	0	1	1	0	0.749	0	19	0	19
27	1	50-59	30.5414	1	1	0	1	0	0.847	0	5.91667	0	5.91667
28	1	-30	28.5039	0	0	0	1	0	0.581	0	11.1667	0	11.1667
29	0	60-69	24.9989	0	1	1	1	0	1.301	0	16.8333	0	16.8333
30	0	50-59	26.5222	0	0	0	1	0	0.767	0	11.5833	0	11.5833
31	1	30-39	30.4298	1	1	1	1	0	0.608	0	16.3333	0	16.3333
32	0	60-69	24.4561	1	0	0	1	0	0.636	0	16.1667	0	16.1667
33	1	30-39	27.6421	0	0	0	1	0	0.588	0	15.9167	0	15.9167
34	1	30-39	24.8356	0	0	1	1	0	0.791	0	2.33333	0	2.33333
35	0	40-49	30.385	0	0	1	1	0	0.94	0	8.58333	0	8.58333
36	1	50-59	28.2699	0	0	1	1	0	0.558	0	5.83333	0	5.83333
37	1	40-49	23.6203	1	0	1	1	0	0.629	0	10.0833	0	10.0833
38	0	-30	29.6665	1	0	1	1	0	0.732	0	15.0833	0	15.0833
39	1	-30	26.4706	0	0	1	1	0	0.519	0	5.41667	0	5.41667
40	0	60-69	25.2241	0	1	0	1	0	0.83	0	10.5	0	10.5
41	1	30-39	29.0665	1	1	1	1	0	0.581	0	14.25	0	14.25
42	0	50-59	30.4272	1	1	0	2	0	1.477	0	14	0	14
43	0	30-39	38.0548	1	0	1	1	0	0.95	0	14.0833	0	14.0833
44	1	30-39	40.3912	1	0	1	2	0	0.875	0	14	0	14
45	0	60-69	24.7768	1	0	1	1	0	1.019	0	14	0	14
46	0	60-69	26.8738	1	0	1	3	1	1.661	0	6.58333	1	6.6
47	0	70-	21.3455	1	1	0	3	1	0.859	0	5.08333	0	5.08333
48	0	60-69	32.8601	1	1	1	3	1	1.573	0	14.75	0	14.75
49	0	70-	29.3105	0	1	0	4	1	1.623	1	3.83333	1	2.16667
50	1	60-69	28.6501	0	1	0	4	1	1.603	1	7.91667	1	4.16667
51	1	40-49	27.8718	0	0	1	4	1	1.019	0	20.5	0	20.5
52	0	60-69	27.3399	0	1	1	3	1	1.232	1	14.4167	1	14.4167
53	1	70-	26.6389	1	1	0	3	1	1.057	0	15.1667	1	9.3
54	0	60-69	25.2994	0	0	1	3	1	1.385	0	14.5833	0	14.5833
55	0	70-	21.2003	1	1	0	4	1	1.933	1	2.91667	1	2.75
56	0	50-59	27.7136	1	1	0	4	1	1.568	0	1.58333	1	0.6
57	0	70-	28.8889	1	1	0	3	1	2.046	1	7	1	4
58	1	50-59	23.5136	0	0	1	3	1	0.752	0	13.6667	0	13.6667
59	0	60-69	22.2137	1	1	1	0	0	0.934	0	13.5	0	13.5
60	0	50-59	24.5398	1	1	1	1	0	0.751	0	8.75	0	8.75
61	0	40-49	23.0253	1	0	0	1	0	1.174	0	13.3333	0	13.3333
62	1	50-59	21.5195	0	0	1	1	0	0.645	1	1.83333	0	1.83333
63	0	40-49	25.3199	0	0	1	0	0	0.852	0	13.1667	0	13.1667
64	0	60-69	28.8889	1	1	0	3	1	1.437	0	12.75	0	12.75
65	1	50-59	25.2595	0	1	1	2	0	0.676	0	12.8333	0	12.8333
66	0	30-39	22.5274	0	0	1	0	0	0.613	0	12.1667	0	12.1667
67	1	60-69	26.4631	1	1	1	1	0	0.796	0	12.5	0	12.5
68	0	60-69	22.291	0	0	1	2	0	1.644	0	4.33333	0	4.33333
69	0	60-69	23.6889	0	0	0	0	0	1.028	0	3.83333	0	3.83333
70	0	50-59	24.8777	1	1	1	1	0	2.761	0	12.25	0	12.25
71	0	60-69	19.9246	1	1	1	0	0	0.592	0	12.1667	0	12.1667
72	1	50-59	22.5027	0	0	0	1	0	0.558	0	11.75	0	11.75
73	1	50-59	29.3137	0	0	0	1	0	0.605	0	11.1667	0	11.1667
74	0	50-59	29.2084	1	0	1	0	0	0.992	0	2.41667	0	2.41667
75	0	60-69	22.6726	1	0	1	3	1	1.527	0	10.3333	0	10.3333
76	1	60-69	25.9771	0	0	1	1	0	0.528	0	5.41667	0	5.41667
77	1	40-49	25.374	0	0	1	0	0	0.657	0	1.75	0	1.75
78	1	50-59	21.885	0	0	1	0	0	0.639	0	10.1667	0	10.1667
79	0	50-59	21.8282	0	0	1	1	0	1.023	0	10.0833	0	10.0833
80	0	60-69	25.5606	1	1	1	3	1	0.691	0	2.16667	0	2.16667
81	1	60-69	26.9598	0	0	1	1	0	0.906	0	2.58333	0	2.58333
82	0	60-69	22.8928	0	1	1	2	0	0.911	0	4.75	0	4.75
83	1	40-49	23.3844	0	0	1	0	0	0.864	0	9.75	0	9.75
84	0	30-39	21.9289	0	0	0	1	0	0.806	0	9	0	9
85	0	60-69	24.5603	0	1	0	2	0	1.131	0	4.5	0	4.5
86	0	50-59	28.5075	0	0	0	0	0	0.834	0	9.16667	0	9.16667
87	0	60-69	27.9421	1	1	1	2	0	0.815	0	9.33333	0	9.33333
88	1	40-49	27.6095	0	0	1	1	0	0.534	0	9.33333	0	9.33333
89	1	50-59	29.3776	0	0	1	0	0	0.6	0	9.16667	0	9.16667
90	0	30-39	19.1406	0	0	1	0	0	0.831	0	6.58333	0	6.58333
91	0	70-	30.2618	0	0	0	3	1	1.067	0	6.16667	0	6.16667
92	0	60-69	33.7325	0	1	0	0	0	1.35	0	9.16667	0	9.16667
93	1	30-39	20.9573	0	0	0	0	0	0.681	0	8.91667	0	8.91667
94	0	60-69	22.5183	1	0	1	1	0	0.984	0	9.08333	0	9.08333
95	0	50-59	21.9899	0	1	1	1	0	0.75	0	9	0	9
96	1	30-39	23.3887	0	0	1	2	0	0.784	0	8.83333	0	8.83333
97	1	50-59	23.9512	0	1	1	1	0	0.668	0	8.83333	0	8.83333
98	0	-30	20.4444	1	0	1	0	0	1.01	0	8.83333	0	8.83333
99	0	60-69	33.356	0	0	0	1	0	1.019	0	8.41667	0	8.41667
100	1	50-59	20.6858	0	0	0	2	0	0.716	0	8.41667	0	8.41667
101	1	50-59	23.6128	1	0	1	1	0	0.974	0	1.5	0	1.5
102	0	60-69	29.7689	1	0	0	3	1	1.299	0	8.16667	0	8.16667
103	1	-30	23.3039	0	0	1	0	0	0.632	0	12.75	0	12.75
104	1	60-69	22.9421	0	1	1	3	1	0.97	0	11.5	1	11.5
105	0	-30	20.4382	1	0	1	0	0	0.742	0	13.8333	0	13.8333
106	0	70-	27.4089	1	1	0	4	1	1.59	0	12.0833	1	3.58333
107	1	-30	25.6078	0	0	1	1	0	0.539	0	11.5	0	11.5
108	0	30-39	33.6726	1	1	0	1	0	0.853	0	12.6667	0	12.6667
109	1	60-69	25.4784	1	1	1	3	1	0.74	0	7.16667	1	2
110	0	60-69	23.9914	0	1	1	1	0	0.979	0	12.4167	0	5.8
111	0	70-	29.4581	0	1	1	1	0	1.877	0	7.66667	0	4.5
112	1	70-	24.5313	0	1	1	1	0	0.64	0	2.16667	0	2.16667
113	0	60-69	26.1451	0	1	0	4	1	1.805	1	9.25	1	1.8
114	1	-30	31.8589	0	0	0	1	0	0.638	0	11.4167	0	11.4167
115	0	60-69	27.2942	1	0	0	2	0	1.408	0	1	0	1
116	0	-30	28.8565	0	0	1	2	0	0.673	0	10.75	0	10.75
117	1	30-39	24.976	0	0	0	1	0	0.618	0	2.66667	0	2.66667
118	0	30-39	26.6226	0	0	1	1	0	0.882	0	11.25	0	11.25
119	0	40-49	28.8345	0	0	0	1	0	1.408	0	11	0	11
120	0	70-	26.0497	1	1	1	4	1	1.613	0	11	0	11
121	1	40-49	35.8929	1	1	1	3	1	0.784	0	10.9167	0	10.9167
122	0	60-69	19.4771	0	0	1	0	0	0.622	0	11	0	11
123	0	30-39	33.4622	1	1	1	2	0	0.727	0	11.0833	0	11.0833
124	1	60-69	24.5089	0	0	0	2	0	0.731	0	10.9167	0	10.9167
125	1	40-49	29.3584	1	0	1	1	0	0.745	0	10.8333	0	10.8333
126	1	30-39	31.1107	1	1	1	0	0	0.408	0	9	0	9
127	0	50-59	33.3513	1	1	1	2	0	0.93	0	10.75	0	10.75
128	0	50-59	22.9817	0	0	1	0	0	0.936	0	10.5833	0	10.5833
129	0	60-69	18.2563	1	1	1	3	1	0.805	0	10.4167	1	5.8
130	1	-30	28.7685	0	0	1	0	0	0.385	0	1	0	1
131	0	60-69	28.985	1	1	1	3	1	0.837	0	10.6667	0	10.6667
132	1	50-59	27.8562	1	0	1	1	0	0.812	0	10.6667	0	10.6667
133	1	50-59	26.1106	0	0	1	2	0	0.635	0	10.5833	0	10.5833
134	0	60-69	28.8693	1	1	1	1	0	1.163	0	10.4167	0	10.4167
135	0	70-	29.3902	1	1	1	3	1	1.426	1	10.5	0	10.5
136	0	50-59	36.1595	1	1	1	3	1	1.812	0	10.1667	0	10.1667
137	0	40-49	31.0902	0	0	1	2	0	1.409	0	9	0	9
138	0	60-69	32.9626	1	1	1	1	0	1.673	0	2.16667	0	2.16667
139	0	40-49	30.2919	0	0	0	1	0	0.76	0	10.1667	0	10.1667
140	0	60-69	17.7573	0	1	0	0	0	0.755	0	9.75	0	9.75
141	1	60-69	29.4808	1	0	0	3	1	0.881	1	4.41667	0	4.41667
142	0	40-49	25.9575	0	0	0	2	0	0.655	0	10	0	10
143	0	70-	29.5159	1	1	1	4	1	1.834	0	9.83333	1	8.6
144	0	30-39	25.6312	1	0	0	3	1	1.102	0	6.33333	0	6.33333
145	0	60-69	26.7532	0	1	1	1	0	0.896	0	9.83333	0	9.83333
146	0	70-	22.5183	1	1	1	3	1	1.7	0	9.08333	0	9.08333
147	1	30-39	23.5078	0	0	0	0	0	0.703	0	2.5	0	2.5
148	0	40-49	29.5858	0	1	1	2	0	1.023	0	4.5	0	4.5
149	1	70-	25.7117	0	1	0	2	0	1.306	1	8.75	1	4.5
150	1	50-59	21.3333	0	0	1	1	0	0.955	0	9.58333	0	9.58333
151	1	-30	22.4913	0	0	1	0	0	0.693	0	3.75	0	3.75
152	1	-30	31.2092	0	0	1	1	0	0.706	0	7.58333	0	7.58333
153	0	40-49	31.6158	0	0	0	4	1	1.288	0	9.16667	0	9.16667
154	0	50-59	24.864	0	1	0	2	0	1.112	0	3.83333	0	3.83333
155	0	50-59	26.6389	0	1	1	1	0	0.81	0	8.91667	0	8.91667
156	1	40-49	30.6425	1	1	1	1	0	0.561	0	8.75	0	8.75
157	0	40-49	33.6485	1	1	1	1	0	0.588	0	3.16667	0	3.16667
158	0	50-59	25.8876	0	1	0	3	1	1.197	0	8.75	0	8.75
159	0	70-	26.3702	0	1	1	1	0	1.112	0	5.41667	0	5.41667
160	1	-30	24.0055	0	0	1	0	0	0.628	0	6.58333	0	6.58333
161	1	40-49	31.975	0	0	0	3	1	0.575	0	8.41667	0	8.41667
162	1	30-39	27.6493	0	0	0	3	1	0.659	0	8.16667	0	8.16667
163	0	40-49	28.1248	0	0	0	3	1	3.663	0	8.33333	0	8.33333
164	1	60-69	24.4245	1	0	1	2	0	0.785	0	8.16667	0	8.16667
165	0	60-69	25.0941	0	0	1	1	0	0.751	0	8	0	8
166	0	60-69	23.8287	0	0	0	3	1	2.245	0	8.25	0	8.25
167	0	60-69	24.1406	0	1	1	3	1	1.084	0	5.58333	0	5.58333
168	1	50-59	25.1412	0	1	1	1	0	0.543	0	7.91667	0	7.91667
169	1	60-69	24.9108	0	1	1	0	0	0.62	0	8.25	0	8.25
170	1	40-49	24.0597	0	0	0	1	0	0.623	0	7.25	0	7.25
171	1	40-49	33.6123	1	0	0	3	1	0.821	0	7.91667	0	7.91667
172	1	60-69	26.7964	1	0	0	1	0	1.016	0	8.08333	0	8.08333
173	0	60-69	25.0657	0	1	1	0	0	0.725	0	7.83333	0	7.83333
174	0	60-69	23.5941	0	0	0	4	1	2.327	0	7.91667	0	7.91667
175	0	50-59	30.9766	0	0	1	1	0	0.759	0	8	0	8
176	1	40-49	25.369	0	0	0	0	0	0.614	0	7.75	0	7.75
177	0	40-49	34.1749	0	0	0	1	0	0.671	0	8	0	8
178	0	70-	24.1354	0	1	1	3	1	1.316	0	7.5	0	7.5
179	0	60-69	29.6449	1	1	1	3	1	2.082	0	7.08333	0	7.08333
180	0	40-49	28.5426	0	0	1	1	0	0.906	0	5.58333	0	5.58333
181	0	50-59	32.8707	1	1	0	1	0	1.094	0	1	0	1
182	0	60-69	25.3966	1	1	1	2	0	1.529	0	7.75	0	7.75
183	0	60-69	26.4896	0	0	0	3	1	1.503	0	5.25	0	5.25
184	0	50-59	28.0228	1	0	1	3	1	0.828	0	7.08333	0	7.08333
185	0	60-69	26.0375	0	1	0	3	1	2.087	0	7.33333	0	7.33333
186	1	40-49	27.295	1	0	1	1	0	0.698	0	7.58333	0	7.58333
187	1	70-	26.1924	1	0	0	3	1	0.854	0	3.66667	0	3.66667
188	1	70-	25.3298	0	1	1	1	0	0.906	0	7.66667	0	7.66667
189	1	40-49	39.98	1	1	0	2	0	0.841	0	7.66667	0	7.66667
190	1	50-59	29.1911	0	1	1	1	0	0.602	0	6.58333	0	6.58333
191	1	40-49	23.1401	0	0	0	1	0	0.662	0	7.41667	0	7.41667
192	1	30-39	28.8672	0	0	1	1	0	0.51	0	7.16667	0	7.16667
193	1	40-49	32.3371	0	1	0	1	0	0.79	0	7.66667	0	7.66667
194	1	60-69	27.7041	0	0	1	3	1	0.6	0	7.41667	0	7.41667
195	0	60-69	23.8367	0	1	0	1	0	1.099	0	2.75	0	2.75
196	1	30-39	24.6142	0	1	1	1	0	0.524	0	7.58333	0	7.58333
197	0	50-59	25.6619	0	0	1	2	0	1.522	0	7.58333	0	7.58333
198	0	40-49	21.7534	1	1	1	1	0	1.586	0	4.75	0	4.75
199	0	50-59	32.0513	0	1	1	3	1	1.932	0	7.5	0	7.5
200	1	50-59	30.3064	0	1	0	1	0	0.74	0	7.25	0	7.25
201	1	50-59	25.6016	1	1	0	0	0	0.627	0	2.08333	0	2.08333
202	0	50-59	20.3856	1	0	1	1	0	0.629	0	7.33333	0	7.33333
203	0	40-49	35.1971	0	0	0	1	0	0.982	0	7.33333	0	7.33333
204	0	50-59	26.6299	0	0	1	0	0	0.643	0	6.91667	0	6.91667
205	0	70-	25.9715	1	1	1	3	1	1.573	0	7.08333	0	7.08333
206	0	70-	29.7933	0	1	0	2	0	1.116	0	6.83333	0	6.83333
207	1	-30	32.526	0	0	1	1	0	0.895	0	7.25	0	7.25
208	0	50-59	30.281	1	0	0	4	1	0.963	0	7	1	5.4
209	1	50-59	28.5538	1	1	0	1	0	1.944	0	5.08333	0	5.08333
210	1	30-39	31.5886	0	0	1	2	0	0.818	0	4.33333	0	4.33333
211	0	70-	29.8233	1	1	0	1	0	1.055	0	6.41667	0	6.41667
212	0	60-69	30.3302	1	1	0	1	0	1.322	0	1.08333	0	1.08333
213	0	50-59	27.4077	1	1	1	0	0	0.771	0	5.5	0	5.5
214	1	40-49	24.8016	0	0	1	1	0	0.63	0	6.75	0	6.75
215	0	70-	23.6013	1	1	0	1	0	0.955	0	2.66667	0	2.66667
216	1	50-59	37.4656	1	1	1	3	1	0.759	0	6.83333	0	6.83333
217	1	60-69	25.8478	0	1	0	1	0	0.665	0	3.83333	0	3.83333
218	0	40-49	29.0318	0	0	1	0	0	0.911	0	6.66667	0	6.66667
219	0	70-	22.5069	0	0	1	3	1	0.861	0	6.5	0	6.5
220	0	50-59	21.6713	1	0	1	3	1	0.689	0	1	0	1
221	0	70-	22.2222	1	0	1	3	1	1.345	0	6.58333	0	6.58333
222	0	50-59	32.8933	1	1	1	3	1	0.942	0	6.66667	0	6.66667
223	0	70-	22.2222	1	1	1	1	0	0.746	0	6.58333	0	6.58333
224	1	40-49	25.5354	0	1	1	1	0	0.792	0	6.25	0	6.25
225	1	-30	21.7738	0	0	0	0	0	0.65	0	2.91667	0	2.91667
226	1	40-49	28.3737	1	0	1	1	0	0.657	0	6.33333	0	6.33333
227	1	60-69	25.2363	1	1	0	1	0	0.889	0	6.5	0	6.5
228	0	60-69	21.9076	1	1	1	1	0	0.739	0	1.5	0	1.5
229	1	60-69	24.5747	1	0	1	3	1	0.908	0	6.25	0	6.25
230	0	30-39	34.256	1	0	0	1	0	1.108	0	4.75	0	4.75
231	1	40-49	33.564	1	1	1	1	0	0.567	0	6.08333	0	6.08333
232	1	-30	29.8679	0	0	1	1	0	0.824	0	1.58333	0	1.58333
233	1	50-59	32.0386	0	1	0	3	1	0.734	0	6	0	6
234	0	70-	26.7951	0	1	0	1	0	0.994	0	5.91667	0	5.91667
235	0	30-39	34.3031	0	0	1	1	0	0.834	0	5.91667	0	5.91667
236	1	60-69	20.9366	1	0	1	1	0	0.686	0	5.91667	0	5.91667
237	0	60-69	29.865	0	0	1	3	1	1.344	0	3.25	0	3.25
238	1	70-	26.8977	0	1	1	3	1	0.929	0	3.83333	0	3.83333
239	1	-30	31.0979	0	1	1	1	0	0.609	0	5.83333	0	5.83333
240	1	50-59	32.6531	1	1	0	3	1	1.067	0	5.83333	0	5.83333
241	0	60-69	25.6312	0	1	0	1	0	1.144	0	5.33333	0	5.33333
242	1	60-69	22.921	1	1	1	3	1	1.01	0	1.91667	0	1.91667
243	1	50-59	25.7117	0	0	1	3	1	0.859	0	5.66667	0	5.66667
244	0	70-	30.0215	0	0	0	3	1	1.688	0	5.25	0	5.25
245	0	50-59	30.4935	0	0	1	1	0	0.966	0	5.33333	0	5.33333
246	0	70-	27.0552	0	1	1	4	1	0.918	0	5.33333	0	5.33333
247	1	50-59	26.079	1	1	1	1	0	0.784	0	3.25	0	3.25
248	1	40-49	24.2215	0	1	0	1	0	0.515	0	5.25	0	5.25
249	0	60-69	25.9645	0	1	1	3	1	1.139	0	5.08333	0	5.08333
250	0	50-59	28.9062	1	1	0	2	0	0.638	0	1.66667	0	1.66667
251	0	30-39	34.2936	1	1	0	3	1	1.114	0	1.16667	0	1.16667
252	1	50-59	31.7083	0	0	0	4	1	1.223	0	4.91667	0	4.91667
253	1	30-39	36.2505	1	1	1	1	0	0.582	0	4.75	0	4.75
254	0	50-59	30.0801	0	0	0	2	0	1.316	0	2.16667	0	2.16667
255	0	60-69	22.7694	0	0	0	1	0	2.02	0	3.83333	0	3.83333
256	0	50-59	26.7532	0	0	1	2	0	1.759	0	4.75	0	4.75
257	0	40-49	17.9418	0	0	1	0	0	0.834	0	4.83333	0	4.83333
258	1	40-49	33.8345	1	0	1	1	0	0.55	0	4.75	0	4.75
259	0	60-69	30.4076	1	1	0	3	1	1.47	0	4.75	0	4.75
260	0	70-	24.9989	1	1	0	4	1	1.665	0	4.5	0	4.5
261	0	70-	30.588	0	0	0	3	1	1.569	0	2.91667	0	2.91667
262	0	60-69	23.7253	1	1	1	3	1	1.612	0	4.58333	0	4.58333
263	1	60-69	24.4473	1	0	1	3	1	0.886	0	4.41667	0	4.41667
264	0	50-59	25.6312	1	1	0	4	1	2.079	1	4.33333	1	1.83333
265	0	50-59	29.8092	0	1	1	3	1	1.608	0	4.33333	0	4.33333
266	1	-30	34.4222	0	0	1	1	0	0.654	0	4.08333	0	4.08333
267	0	30-39	38.7643	0	0	1	1	0	1.136	0	4.16667	0	4.16667
268	0	50-59	24.0983	0	1	1	1	0	1.346	0	3.83333	0	3.83333
269	1	40-49	40.438	1	1	1	3	1	0.751	0	4.16667	0	4.16667
270	0	40-49	35.2455	1	0	1	1	0	1.808	0	3.75	0	3.75
271	1	30-39	36.2269	0	0	1	1	0	0.801	0	3.91667	0	3.91667
272	0	40-49	30.5083	0	0	1	1	0	4.937	0	3.66667	0	3.66667
273	1	60-69	29.2495	1	1	0	1	0	0.556	0	3.75	0	3.75
274	0	70-	24.0334	0	1	0	1	0	1.214	0	3.83333	0	3.83333
275	0	50-59	34.3725	0	0	0	4	1	1.565	0	3.66667	0	3.66667
276	0	70-	30.5567	0	1	1	3	1	1.227	0	3.16667	0	3.16667
277	0	60-69	30.4933	1	1	0	3	1	1.712	0	3.66667	0	3.66667
278	0	60-69	26.7909	1	0	0	3	1	1.316	0	3.5	0	3.5
279	0	60-69	25.7778	0	1	1	1	0	1.34	0	3.33333	0	3.33333
280	0	40-49	19.0625	0	0	1	1	0	1.03	0	2.91667	0	2.91667
281	1	-30	33.8224	0	0	1	1	0	0.775	0	1.75	0	1.75
282	1	50-59	31.8086	1	1	1	3	1	1.057	0	3	0	3
283	0	40-49	35.9568	0	0	1	3	1	1.041	0	1.66667	0	1.66667
284	0	70-	27.9267	1	0	1	2	0	1.437	0	2.66667	0	2.66667
285	1	50-59	32.5824	0	0	1	3	1	1.988	0	2.66667	0	2.66667
286	1	50-59	37.3784	0	0	0	3	1	1.255	0	2.5	0	2.5
287	1	60-69	27.0093	0	1	1	2	0	1.944	0	2.66667	0	2.66667
288	1	-30	23.9664	0	0	1	1	0	0.787	0	2.16667	0	2.16667
289	0	50-59	35.4268	0	0	1	4	1	1.269	0	2.58333	0	2.58333
290	0	50-59	22.3517	0	0	1	3	1	1.081	0	2.25	0	2.25
291	0	60-69	17.5871	0	0	0	4	1	1.238	0	2.08333	0	2.08333
292	0	30-39	43.6253	0	0	1	2	0	1.032	0	2.08333	0	2.08333
293	0	50-59	26.4024	0	0	1	1	0	0.826	0	1.91667	0	1.91667
294	1	40-49	45.1	0	1	0	3	1	0.65	0	2	0	2
295	1	50-59	22.1	0	0	0	1	0	1.416	0	1.91667	0	1.91667
296	1	50-59	29	1	1	1	4	1	1.917	0	1.66667	1	1.58333
297	1	60-69	26.2	0	0	0	3	1	1.508	0	1.66667	0	1.66667
298	1	50-59	27.9	0	0	1	1	0	0.807	0	1.58333	0	1.58333
299	0	50-59	24.6	1	0	1	2	0	0.887	0	1.75	0	1.75
300	0	60-69	27.1	1	0	1	0	0	0.661	0	1.58333	0	1.58333
301	0	50-59	24.1	0	0	1	1	0	1.016	0	1.58333	0	1.58333
302	1	-30	38.5	0	0	0	0	0	0.912	0	1.5	0	1.5
303	1	50-59	28.7	1	1	1	1	0	0.905	0	1.25	0	1.25
304	0	40-49	24.7	0	0	0	1	0	0.864	0	1	0	1
305	1	50-59	26	0	0	1	0	0	0.655	0	1.08333	0	1.08333
306	0	50-59	20.2	0	0	0	1	0	0.958	0	1.08333	0	1.08333
307	1	-30	21.2	0	0	1	1	0	0.781	0	1	0	1
308	0	-30	28.7	0	0	1	1	0	1.505	0	1	0	1
309	1	30-39	34.9	0	0	1	1	0	0.74	0	1	0	1
